# Supplementary material for: The Epidemiology and Clinical Burdens of Human Parainfluenza Virus Infections Amongst Hospitalized Children Under 5 Years of Age in Jordan: A National Multi-Center Cross-Sectional Study
Source: Viruses. 2025 Jan 25;17(2):170. doi: 10.3390/v17020170 (PMC11861330; doi:10.3390/v17020170)
Supplement: Supplementary file 1 [file viruses-17-00170-s001.zip]

Archive with 1 entries (1 files):
- viruses-3451170-supplementary.pdf
